# Supplementary material for: Enabling Efficient Folding and High-Resolution Crystallographic Analysis of Bracelet Cyclotides
Source: Molecules. 2021 Sep 13;26(18):5554. doi: 10.3390/molecules26185554 (PMC8467136; doi:10.3390/molecules26185554)
Supplement: Supplementary file 1 [file molecules-26-05554-s001.zip]

Archive with 1 entries (1 files):
- molecules-1356273-supplementary.pdf
